# Supplementary material for: Artificial intelligence-based classification of bone tumors in the proximal femur on plain radiographs: System development and validation
Source: PLoS One. 2022 Feb 24;17(2):e0264140. doi: 10.1371/journal.pone.0264140 (PMC8870496; doi:10.1371/journal.pone.0264140)
Supplement: S1 Dataset — (XLSX) [file pone.0264140.s001.xlsx]

## Sheet: 1-fold
name	Right label	Left label					label
patient1	Malignant	Normal					Normal
patient2	Normal	Malignant					Benign
patient3	Normal	Benign					Malignant
patient4	Normal	Normal
patient5	Benign	Normal
patient6	Malignant	Normal
patient7	Normal	Benign
patient8	Benign	Normal
patient9	Normal	Benign
patient10	Normal	Benign
patient11	Normal	Benign
patient12	Malignant	Malignant
patient13	Malignant	Normal
patient14	Benign	Benign
patient15	Normal	Benign
patient16	Normal	Malignant
patient17	Malignant	Malignant
patient18	Malignant	Malignant
patient19	Benign	Normal
patient20	Normal	Malignant
patient21	Benign	Normal
patient22	Malignant	Malignant
patient23	Malignant	Normal
patient24	Benign	Normal
patient25	Malignant	Normal
patient26	Malignant	Normal
patient27	Benign	Normal
patient28	Benign	Normal
patient29	Normal	Benign
patient30	Normal	Malignant
patient31	Benign	Normal
patient32	Benign	Normal
patient33	Malignant	Malignant
patient34	Normal	Benign
patient35	Normal	Benign
patient36	Benign	Normal
patient37	Malignant	Malignant
patient38	Normal	Malignant
patient39	Malignant	Normal
patient40	Malignant	Normal
patient41	Normal	Malignant
patient42	Normal	Benign
patient43	Malignant	Normal
patient44	Normal	Malignant
patient45	Malignant	Normal
patient46	Normal	Malignant
patient47	Malignant	Malignant
patient48	Malignant	Malignant
patient49	Normal	Benign
patient50	Malignant	Normal
patient51	Normal	Malignant
patient52	Benign	Normal
patient53	Malignant	Malignant
patient54	Benign	Normal

## Sheet: 2-fold
name	Right label	Left label					label
patient1	Malignant	Normal					Normal
patient2	Malignant	Malignant					Benign
patient3	Normal	Benign					Malignant
patient4	Malignant	Normal
patient5	Malignant	Malignant
patient6	Normal	Benign
patient7	Benign	Normal
patient8	Malignant	Malignant
patient9	Normal	Benign
patient10	Benign	Normal
patient11	Normal	Malignant
patient12	Malignant	Normal
patient13	Malignant	Malignant
patient14	Malignant	Normal
patient15	Benign	Normal
patient16	Normal	Benign
patient17	Malignant	Malignant
patient18	Benign	Normal
patient19	Malignant	Malignant
patient20	Malignant	Normal
patient21	Malignant	Malignant
patient22	Normal	Benign
patient23	Malignant	Normal
patient24	Malignant	Malignant
patient25	Malignant	Normal
patient26	Benign	Normal
patient27	Normal	Normal
patient28	Malignant	Malignant
patient29	Benign	Benign
patient30	Normal	Normal
patient31	Benign	Normal
patient32	Normal	Malignant
patient33	Benign	Normal
patient34	Benign	Normal
patient35	Normal	Malignant
patient36	Malignant	Normal
patient37	Benign	Normal
patient38	Benign	Normal
patient39	Normal	Benign
patient40	Normal	Normal
patient41	Normal	Malignant
patient42	Normal	Benign
patient43	Normal	Benign
patient44	Malignant	Malignant
patient45	Malignant	Normal
patient46	Benign	Normal
patient47	Normal	Benign
patient48	Normal	Malignant
patient49	Benign	Normal
patient50	Normal	Benign
patient51	Malignant	Malignant
patient52	Malignant	Normal
patient53	Normal	Benign
patient54	Malignant	Normal

## Sheet: 3-fold
name	Right label	Left label					label
patient1	Malignant	Malignant					Normal
patient2	Malignant	Normal					Benign
patient3	Benign	Normal					Malignant
patient4	Normal	Normal
patient5	Benign	Normal
patient6	Normal	Benign
patient7	Normal	Malignant
patient8	Normal	Benign
patient9	Normal	Normal
patient10	Malignant	Normal
patient11	Malignant	Malignant
patient12	Malignant	Malignant
patient13	Benign	Normal
patient14	Normal	Benign
patient15	Malignant	Malignant
patient16	Normal	Benign
patient17	Normal	Benign
patient18	Normal	Benign
patient19	Normal	Benign
patient20	Normal	Malignant
patient21	Malignant	Normal
patient22	Normal	Benign
patient23	Normal	Benign
patient24	Normal	Benign
patient25	Benign	Normal
patient26	Malignant	Normal
patient27	Malignant	Malignant
patient28	Malignant	Malignant
patient29	Normal	Malignant
patient30	Benign	Normal
patient31	Normal	Benign
patient32	Benign	Normal
patient33	Normal	Malignant
patient34	Malignant	Normal
patient35	Normal	Benign
patient36	Benign	Normal
patient37	Malignant	Malignant
patient38	Malignant	Malignant
patient39	Benign	Normal
patient40	Benign	Normal
patient41	Malignant	Malignant
patient42	Malignant	Normal
patient43	Normal	Normal
patient44	Benign	Normal
patient45	Normal	Benign
patient46	Malignant	Malignant
patient47	Normal	Malignant
patient48	Malignant	Malignant
patient49	Malignant	Normal
patient50	Malignant	Malignant
patient51	Benign	Normal
patient52	Malignant	Normal
patient53	Normal	Malignant
patient54	Normal	Benign

## Sheet: 4-fold
name	Right label	Left label					label
patient1	Malignant	Malignant					Normal
patient2	Benign	Normal					Benign
patient3	Benign	Normal					Malignant
patient4	Normal	Benign
patient5	Malignant	Normal
patient6	Normal	Malignant
patient7	Normal	Benign
patient8	Normal	Benign
patient9	Malignant	Malignant
patient10	Normal	Malignant
patient11	Malignant	Malignant
patient12	Benign	Normal
patient13	Malignant	Normal
patient14	Benign	Normal
patient15	Normal	Benign
patient16	Normal	Malignant
patient17	Benign	Normal
patient18	Malignant	Normal
patient19	Normal	Benign
patient20	Normal	Benign
patient21	Normal	Malignant
patient22	Normal	Benign
patient23	Benign	Normal
patient24	Malignant	Malignant
patient25	Normal	Benign
patient26	Malignant	Normal
patient27	Malignant	Normal
patient28	Normal	Benign
patient29	Malignant	Normal
patient30	Malignant	Normal
patient31	Malignant	Malignant
patient32	Benign	Normal
patient33	Malignant	Normal
patient34	Benign	Normal
patient35	Benign	Normal
patient36	Malignant	Malignant
patient37	Normal	Malignant
patient38	Malignant	Malignant
patient39	Normal	Malignant
patient40	Normal	Malignant
patient41	Malignant	Normal
patient42	Normal	Malignant
patient43	Benign	Normal
patient44	Malignant	Normal
patient45	Malignant	Malignant
patient46	Malignant	Normal
patient47	Malignant	Malignant
patient48	Benign	Normal
patient49	Normal	Malignant
patient50	Normal	Benign
patient51	Malignant	Malignant
patient52	Benign	Normal
patient53	Malignant	Malignant
patient54	Normal	Benign

## Sheet: 5-fold
name	Right label	Left label					label
patient1	Normal	Normal					Normal
patient2	Benign	Normal					Benign
patient3	Benign	Normal					Malignant
patient4	Normal	Benign
patient5	Normal	Malignant
patient6	Malignant	Malignant
patient7	Normal	Malignant
patient8	Malignant	Normal
patient9	Malignant	Malignant
patient10	Malignant	Normal
patient11	Benign	Normal
patient12	Normal	Benign
patient13	Malignant	Malignant
patient14	Normal	Malignant
patient15	Malignant	Normal
patient16	Malignant	Normal
patient17	Normal	Malignant
patient18	Normal	Normal
patient19	Malignant	Normal
patient20	Normal	Benign
patient21	Benign	Normal
patient22	Normal	Malignant
patient23	Malignant	Malignant
patient24	Normal	Malignant
patient25	Normal	Benign
patient26	Malignant	Normal
patient27	Normal	Malignant
patient28	Benign	Normal
patient29	Malignant	Normal
patient30	Normal	Benign
patient31	Normal	Malignant
patient32	Benign	Normal
patient33	Normal	Benign
patient34	Malignant	Malignant
patient35	Malignant	Malignant
patient36	Malignant	Malignant
patient37	Malignant	Normal
patient38	Normal	Benign
patient39	Normal	Benign
patient40	Normal	Benign
patient41	Normal	Malignant
patient42	Malignant	Malignant
patient43	Malignant	Malignant
patient44	Normal	Benign
patient45	Normal	Benign
patient46	Malignant	Malignant
patient47	Normal	Benign
patient48	Malignant	Normal
patient49	Benign	Normal
patient50	Malignant	Malignant
patient51	Normal	Malignant
patient52	Malignant	Malignant
patient53	Normal	Benign

## Sheet: S1
1-fold	sensitivity	specificity	precision	F1score
Malig	0.888889	0.755556	0.421053	0.816817
benign	0.833333	0.940476	0.8	0.883669
normal	0.666667	0.97619	0.977778	0.792271			sensitivity	specificity	precision	F1score
average	0.796296	0.890741	0.732943	0.830919		average	0.818795	0.897	0.767949	0.843871
2-fold	sensitivity	specificity	precision	F1score
Malig	0.894737	0.764045	0.447368	0.824242
benign	0.875	0.952381	0.84	0.912052
normal	0.661538	0.953488	0.955556	0.781125
average	0.810425	0.889971	0.747641	0.83914
3-fold	sensitivity	specificity	precision	F1score
Malig	0.894737	0.764045	0.447368	0.824242
benign	0.916667	0.964286	0.88	0.939873
normal	0.692308	1	1	0.818182		std	sensitivity	specificity	precision	F1score
average	0.83457	0.909444	0.775789	0.860766		Malig	0.0658808	0.0246305	0.0811172	0.0415464
4-fold	sensitivity	specificity	precision	F1score		benign	0.0235812	0.0232571	0.0227519	0.0237072
Malig	0.894737	0.719101	0.404762	0.797362		normal	0.0153635	0.00908041	0.0268739	0.010924
benign	0.958333	1	1	0.978723		average	0.0349418	0.0189894	0.043581	0.0253926
normal	0.630769	0.953488	0.953488	0.759259
average	0.827946	0.890863	0.786083	0.845115
5-fold	sensitivity	specificity	precision	F1score
Malig	1	0.724138	0.44186	0.84
benign	0.791667	0.987805	0.95	0.878926
normal	0.68254	1	1	0.811321
average	0.824735	0.903981	0.797287	0.843416
			accuracy
			1-fold	0.764151
			2-fold	0.75
			3-fold	0.777778
			4-fold	0.75
			5-fold	0.740741
			average	0.756534
			std	0.014527

## Sheet: S2
1-fold	sensitivity	specificity	precision	F1score
Malig	0.833333	0.955556	0.789474	0.890269
benign	0.583333	0.988095	0.933333	0.733586
normal	0.984848	0.785714	0.878378	0.874083			sensitivity	specificity	precision	F1score
average	0.800505	0.909788	0.867062	0.832646		average	0.736237	0.885379	0.775344	0.786165
2-fold	sensitivity	specificity	precision	F1score
Malig	0.578947	0.94382	0.6875	0.71767
benign	0.625	0.916667	0.681818	0.743243
normal	0.907692	0.744186	0.842857	0.817847
average	0.70388	0.868224	0.737392	0.759587
3-fold	sensitivity	specificity	precision	F1score
Malig	0.473684	0.921348	0.5625	0.625689
benign	0.75	0.940476	0.782609	0.834507
normal	0.923077	0.790698	0.869565	0.851775		std	sensitivity	specificity	precision	F1score
average	0.715587	0.884174	0.738225	0.770657		Malig	0.0959239	0.0298008	0.101346	0.066544
4-fold	sensitivity	specificity	precision	F1score		benign	0.0353934	0.0200715	0.0137198	0.0204572
Malig	0.578947	0.88764	0.52381	0.700806		normal	0.0382744	0.015184	0.0533824	0.02915
benign	0.75	0.97619	0.9	0.848276		average	0.0565306	0.0216854	0.0561495	0.0387171
normal	0.892308	0.790698	0.865672	0.838435
average	0.740418	0.884843	0.76316	0.795839
5-fold	sensitivity	specificity	precision	F1score
Malig	0.684211	0.896552	0.590909	0.776119
benign	0.541667	0.97561	0.866667	0.696584
normal	0.936508	0.767442	0.855072	0.843588
average	0.720795	0.879868	0.770883	0.772097
		accuracy
		1-fold	0.87037
		2-fold	0.787037		0.814081
		3-fold	0.805556		0.0323803
		4-fold	0.805556
		5-fold	0.801887
		average	0.814081
		std	0.0323803

## Sheet: R1
1-fold	sensitivity	specificity	precision	F1score
Malig	0.722222	0.922222	0.65	0.81006
benign	0.708333	0.892857	0.653846	0.789963
normal	0.818182	0.809524	0.870968	0.81383			sensitivity	specificity	precision	F1score
average	0.749579	0.874868	0.724938	0.804618		average	0.740159	0.886792	0.764464	0.791219
2-fold	sensitivity	specificity	precision	F1score
Malig	0.473684	0.94382	0.642857	0.630788
benign	0.791667	0.916667	0.730769	0.849593
normal	0.892308	0.767442	0.852941	0.825178
average	0.71922	0.875976	0.742189	0.76852
3-fold	sensitivity	specificity	precision	F1score
Malig	0.578947	0.898876	0.55	0.704282
benign	0.791667	0.952381	0.826087	0.864619		std	sensitivity	specificity	precision	F1score
normal	0.892308	0.837209	0.892308	0.863881		Malig	0.0951888	0.0267362	0.0892051	0.0677436
average	0.754307	0.896156	0.756132	0.810927		benign	0.0833333	0.0360908	0.106306	0.0503297
4-fold	sensitivity	specificity	precision	F1score		normal	0.0596796	0.0500463	0.025278	0.0356809
Malig	0.526316	0.910112	0.555556	0.666941		average	0.0794006	0.0376244	0.0735964	0.0512514
benign	0.625	0.988095	0.9375	0.765683
normal	0.953846	0.72093	0.837838	0.821192
average	0.701721	0.873046	0.776964	0.751272
5-fold	sensitivity	specificity	precision	F1score
Malig	0.526316	0.965517	0.769231	0.681265
benign	0.833333	0.939024	0.8	0.883028
normal	0.968254	0.837209	0.897059	0.897976
average	0.775968	0.913917	0.822097	0.820756
			accuracy
			1-fold	0.777778
			2-fold	0.796296
			3-fold	0.814815
			4-fold	0.805556
			5-fold	0.858491
			average	0.810587
			std	0.0300774

## Sheet: R2
1-fold	sensitivity	specificity	precision	F1score
Malig	0.777778	0.933333	0.7	0.848485
benign	0.791667	0.97619	0.904762	0.874299
normal	0.924242	0.857143	0.910448	0.889429			sensitivity	specificity	precision	F1score
average	0.831229	0.922222	0.838403	0.870737		average	0.709123	0.887619	0.742175	0.768152
2-fold	sensitivity	specificity	precision	F1score			0.0946293	0.0256178	0.102707	0.0787234
Malig	0.578947	0.898876	0.55	0.704282
benign	0.708333	0.952381	0.809524	0.812425
normal	0.907692	0.813953	0.880597	0.858271
average	0.731658	0.888404	0.746707	0.791659
3-fold	sensitivity	specificity	precision	F1score
Malig	0.473684	0.797753	0.333333	0.594419
benign	0.333333	0.892857	0.470588	0.485437
normal	0.892308	0.860465	0.90625	0.876097		std	sensitivity	specificity	precision	F1score
average	0.566442	0.850358	0.570057	0.651984		Malig	0.187731	0.0408942	0.20155	0.154409
4-fold	sensitivity	specificity	precision	F1score		benign	0.0315469	0.0295849	0.0167997	0.0138283
Malig	0.684211	0.865169	0.52	0.764122		normal	0.0946293	0.0256178	0.102707	0.0787234
benign	0.5	0.97619	0.857143	0.66129		average	0.104636	0.0320323	0.107019	0.0823203
normal	0.953846	0.837209	0.898551	0.89173
average	0.712686	0.892856	0.758565	0.772381
5-fold	sensitivity	specificity	precision	F1score
Malig	0.684211	0.862069	0.52	0.762911
benign	0.458333	1	1	0.628571
normal	0.968254	0.790698	0.871429	0.870514
average	0.703599	0.884256	0.797143	0.753999
			accuracy
			1-fold	0.801887
			2-fold	0.805556
			3-fold	0.694444
			4-fold	0.805556
			5-fold	0.87037
			average	0.795563
			std	0.0633656

## Sheet: AI
1-fold	sensitivity	specificity	precision	F1score
Malig	0.944444	0.955556	0.809524	0.871795
benign	0.75	1	1	0.857143
normal	0.954545	0.857143	0.913043	0.933333			sensitivity	specificity	precision	F1score
average	0.882997	0.937566	0.907522	0.887424		average	0.822433	0.912328	0.829148	0.821795
2-fold	sensitivity	specificity	precision	F1score
Malig	0.736842	0.921348	0.666667	0.7
benign	0.875	0.904762	0.724138	0.792453
normal	0.815385	0.883721	0.913793	0.861789
average	0.809076	0.903277	0.768199	0.784747
3-fold	sensitivity	specificity	precision	F1score
Malig	0.631579	0.932584	0.666667	0.648649
benign	0.875	0.928571	0.777778	0.823529
normal	0.861538	0.837209	0.888889	0.875		std	sensitivity	specificity	precision	F1score
average	0.789372	0.899455	0.777778	0.782393		Malig	0.129819	0.0317644	0.132839	0.104848
4-fold	sensitivity	specificity	precision	F1score		benign	0.0631906	0.0398617	0.117082	0.0542116
Malig	0.684211	0.988764	0.928571	0.787879		normal	0.0668738	0.0298449	0.0183873	0.0349368
benign	0.916667	0.988095	0.956522	0.93617		average	0.0866279	0.0338237	0.0894363	0.0646654
normal	0.969231	0.813953	0.887324	0.926471
average	0.856703	0.930271	0.924139	0.883507
5-fold	sensitivity	specificity	precision	F1score
Malig	0.631579	0.908046	0.6	0.615385
benign	0.833333	0.95122	0.833333	0.833333
normal	0.857143	0.813953	0.870968	0.864
average	0.774018	0.891073	0.7681	0.770906
			accuracy
			1-fold	0.907407
			2-fold	0.814815
			3-fold	0.824074
			4-fold	0.907407
			5-fold	0.811321
			average	0.853005
			std	0.0498806
